# Supplementary material for: USAID Associated with Myeloid Neoplasm and VEXAS Syndrome: Two Differential Diagnoses of Suspected Adult Onset Still’s Disease in Elderly Patients
Source: J Clin Med. 2021 Nov 27;10(23):5586. doi: 10.3390/jcm10235586 (PMC8658409; doi:10.3390/jcm10235586)
Supplement: Supplementary file 1 [file jcm-10-05586-s001.zip]

Archive with 1 entries (1 files):
- jcm-1425139-supplementary.pdf
